# Supplementary material for: Long-Term Medical Resource Consumption between Surgical Clipping and Endovascular Coiling for Aneurysmal Subarachnoid Hemorrhage: A Propensity Score–Matched, Nationwide, Population-Based Cohort Study
Source: Int J Environ Res Public Health. 2021 Jun 2;18(11):5989. doi: 10.3390/ijerph18115989 (PMC8199713; doi:10.3390/ijerph18115989)
Supplement: Supplementary file 1 [file ijerph-18-05989-s001.zip]

Archive with 1 entries (1 files):
- ijerph-1213219-supplementary.pdf
